# Supplementary material for: The Role of Cognitive and Emotional Perspective Taking in Economic Decision Making in the Ultimatum Game
Source: PLoS One. 2014 Sep 25;9(9):e108462. doi: 10.1371/journal.pone.0108462 (PMC4177993; doi:10.1371/journal.pone.0108462)
Supplement: Table S1 — Raw data. (XLSX) [file pone.0108462.s001.xlsx]

## Sheet: Sheet1
id	sex	grade	age in month	role	propose	proposed	reject/accept	rejected/accepted	tom	rabel	ast	relate
1	F	1	45	responder	.	0	accept	.	failed	3	5	4
2	F	1	44	proposer	0	.	.	accept	failed	5	4	4
3	M	1	49	responder	.	0	reject	.	failed	7	6	5
4	M	1	46	proposer	0	.	.	rejected	failed	6	1	5
5	M	1	45	responder	.	0	accept	.	failed	7	3	5
6	M	1	49	proposer	0	.	.	accept	failed	3	4	5
7	M	1	42	proposer	0	.	.	rejected	failed	6	4	5
8	M	1	39	responder	.	0	reject	.	failed	3	3	5
9	F	1	48	responder	.	0	reject	.	failed	7	8	4
10	F	1	38	proposer	0	.	.	rejected	failed	1	2	4
11	M	1	45	responder	.	0	accept	.	failed	7	6	4
12	M	1	42	proposer	0	.	.	accept	failed	6	7	4
13	M	1	44	proposer	0	.	.	accept	failed	7	2	6
14	M	1	42	proposer	0	.	.	rejected	failed	7	5	3
15	M	1	44	responder	.	0	reject	.	failed	6	5	3
16	F	1	45	responder	.	5	accept	.	failed	4	7	6
17	F	1	47	proposer	5	.	.	accept	failed	7	5	6
18	M	1	44	responder	.	0	accept		failed	4	5	4
19	M	1	43	proposer	0	.	.	accept	failed	4	2	4
20	M	1	49	responder	.	0	accept		failed	5	5	4
21	M	1	48	proposer	0	.	.	accept	failed	5	4	4
22	F	1	43	proposer	0	.	.	rejected	failed	6	4	4
23	F	1	40	responder	.	0	reject		failed	5	4	4
24	F	1	47	responder	.	0	reject		passed	7	6	6
25	F	1	44	proposer	0	.	.	rejected	failed	5	4	6
26	M	1	46	proposer	0	.	.	accept	failed	4	6	5
27	M	1	48	responder	.	0	accept		passed	7	6	5
28	F	1	47	proposer	0	.	.	rejected	failed	6	4	5
29	F	1	46	responder	.	0	reject		failed	2	7	5
30	M	1	38	responder	.	0	accept		failed	4	4	4
31	M	1	41	proposer	0	.	.	accept	failed	4	5	4
32	F	1	46	proposer	6	.	.	accept	failed	5	5	5
33	F	1	45	responder	.	6	accept		failed	4	8	5
34	M	1	39	proposer	0	.	.	accept	failed	7	3	5
35	M	1	39	responder	.	0	accept		failed	6	5	5
36	F	1	46	proposer	0	.	.	rejected	failed	8	5	6
37	F	1	50	responder	.	0	reject		passed	5	5	6
38	F	1	44	proposer	0	.	.	rejected	failed	3	8	5
39	F	1	43	responder	.	0	reject		failed	4	4	5
40	M	1	45	responder	.	5	accept		failed	7	2	4
41	F	1	47	proposer	0	.	.	rejected	failed	7	4	4
42	F	1	45	responder	.	0	reject		failed	6	5	4
43	F	1	38	responder	.	0	reject		failed	7	7	5
44	F	1	45	proposer	0	.	.	rejected	failed	2	2	5
45	F	1	39	proposer	0	.	.	rejected	failed	5	5	5
46	F	1	45	responder	.	0	reject		passed	7	5	5
47	F	2	57	responder	.	0	accept		passed	8	6	5
48	F	2	57	proposer	0	.	.	accept	passed	7	3	5
49	F	2	59	responder	.	0	reject		failed	7	4	4
50	F	2	61	proposer	0	.	.	rejected	failed	3	8	4
51	M	2	58	proposer	0	.	.	rejected	failed	7	7	5
52	M	2	58	responder	.	0	reject		failed	7	6	5
53	M	2	61	responder	.	0	accept		passed	7	6	4
54	M	2	51	proposer	0	.	.	accept	failed	7	4	4
55	F	2	53	proposer	5	.	.	accept	failed	5	8	4
56	F	2	58	responder	.	5	accept		passed	7	5	4
57	F	2	61	proposer	5	.	.	accept	passed	6	6	4
58	F	2	57	responder	.	5	accept		failed	7	6	4
59	F	2	52	responder	.	0	reject		failed	3	2	4
60	F	2	61	proposer	0	.	.	rejected	failed	8	6	4
61	F	2	60	proposer	4	.	.	accept	passed	7	6	4
62	F	2	51	responder	.	4	accept		passed	7	5	4
63	M	2	60	proposer	5	.	.	accept	passed	7	5	5
64	M	2	54	responder	.	5	accept		passed	7	6	5
65	M	2	51	responder	.	6	accept		failed	5	5	4
66	M	2	56	proposer	6	.	.	accept	passed	4	5	4
67	F	2	55	responder	.	0	reject		failed	8	5	4
68	F	2	51	proposer	0	.	.	rejected	failed	7	4	4
69	M	2	52	responder	.	0	reject		failed	5	6	4
70	M	2	61	proposer	0	.	.	rejected	failed	8	8	4
71	F	2	61	responder	.	0	accept		passed	7	8	5
72	F	2	58	proposer	0	.	.	accept	passed	7	8	5
73	M	2	59	responder	.	0	accept		failed	7	6	5
74	M	2	57	proposer	0	.	.	accept	passed	7	6	5
75	M	2	54	responder	.	0	reject		passed	7	7	6
76	M	2	59	proposer	0	.	.	rejected	passed	8	5	6
77	F	2	58	proposer	1	.	.	accept	passed	8	6	7
78	F	2	55	responder	.	1	accept		passed	2	4	7
79	F	2	51	proposer	0	.	.	accept	failed	7	4	6
80	F	2	51	responder	.	0	accept		failed	7	5	6
81	M	2	52	proposer	0	.	.	rejected	failed	7	6	4
82	M	2	52	responder	.	0	reject		failed	4	8	4
83	M	2	51	responder	.	5	accept		failed	7	6	6
84	M	2	52	proposer	5	.	.	accept	passed	4	6	6
85	M	2	55	proposer	0	.	.	rejected	failed	2	5	4
86	M	2	53	responder	.	0	reject		failed	4	7	4
87	F	2	58	responder	.	0	accept		passed	7	5	4
88	F	2	56	proposer	0	.	.	accept	failed	6	2	4
89	M	2	53	responder	.	0	reject		failed	6	6	4
90	M	2	55	proposer	0	.	.	rejected	failed	7	7	4
91	M	2	58	responder	.	5	accept		failed	6	7	4
92	M	2	56	proposer	5	.	.	accept	failed	7	6	4
93	F	2	58	responder	.	0	accept		passed	7	6	7
94	F	2	58	proposer	0	.	.	accept	passed	5	7	7
95	F	2	57	responder	.	2	accept		passed	8	5	5
96	F	2	55	proposer	2	.	.	accept	failed	7	6	5
97	F	2	56	proposer	4	.	.	accept	failed	7	7	4
98	F	2	55	responder	.	4	accept		passed	4	5	4
99	M	3	68	proposer	0	.	.	rejected	failed	7	8	5
100	M	3	70	responder	.	0	reject		passed	8	4	5
101	M	3	63	proposer	5	.	.	accept	failed	7	6	4
102	M	3	73	responder	.	5	accept		passed	7	7	4
103	M	3	62	proposer	0	.	.	rejected	failed	5	6	4
104	M	3	63	responder	.	0	reject		passed	8	8	4
105	F	3	69	responder	.	5	accept		passed	7	6	4
106	F	3	72	proposer	5	.	.	accept	failed	7	8	4
107	F	3	68	responder	.	6	accept		failed	7	7	7
108	F	3	64	proposer	6	.	.	accept	passed	7	4	7
109	M	3	73	proposer	5	.	.	accept	passed	7	6	4
110	M	3	62	responder	.	5	accept		failed	8	8	4
111	M	3	73	proposer	0	.	.	accept	failed	8	7	4
112	M	3	73	responder	.	0	accept		passed	6	6	4
113	F	3	62	proposer	5	.	.	accept	passed	6	8	4
114	F	3	71	responder	.	5	accept		passed	8	7	4
115	M	3	67	responder	.	5	accept		passed	7	6	4
116	M	3	64	proposer	5	.	.	accept	failed	7	6	4
117	M	3	68	responder	.	0	accept		failed	7	8	4
118	M	3	72	proposer	0	.	.	accept	failed	8	7	4
119	M	3	65	responder	.	0	accept		passed	7	4	4
120	M	3	63	proposer	0	.	.	accept	passed	8	8	4
121	F	3	62	responder	.	5	accept		passed	8	7	4
122	F	3	64	proposer	5	.	.	accept	passed	7	8	4
123	F	3	67	responder	.	0	accept		passed	8	8	4
124	F	3	67	proposer	0	.	.	accept	passed	7	7	4
125	F	3	68	proposer	4	.	.	accept	passed	7	8	7
126	F	3	69	responder	.	4	accept		passed	6	8	7
127	F	3	62	proposer	4	.	.	rejected	passed	7	6	4
128	F	3	68	responder	.	4	reject		passed	7	6	4
129	M	3	70	proposer	0	.	.	accept	failed	8	7	6
130	M	3	67	responder	.	0	accept		passed	7	8	6
131	F	3	63	proposer	5	.	.	accept	passed	7	8	4
132	F	3	71	responder	.	5	accept		passed	8	6	4
133	F	3	73	responder	.	0	accept		passed	7	7	5
134	F	3	64	proposer	0	.	.	accept	passed	7	7	5
135	M	3	70	responder	.	0	accept		passed	7	8	4
136	M	3	61	proposer	0	.	.	accept	failed	7	6	4
137	M	3	72	proposer	6	.	.	accept	passed	7	7	4
138	M	3	67	responder	.	6	accept		passed	7	7	4
139	F	3	66	responder	.	0	accept		passed	7	8	4
140	F	3	62	proposer	0	.	.	accept	passed	7	8	4
141	F	3	69	responder	.	6	accept		passed	8	7	7
142	F	3	68	proposer	6	.	.	accept	passed	6	8	7
143	F	3	71	responder	.	10	accept		passed	7	6	4
144	F	3	70	proposer	10	.	.	accept	passed	6	6	4
145	F	3	70	proposer	0	.	.	rejected	passed	7	6	4
146	F	3	73	responder	.	0	reject		failed	8	6	4
